# Supplementary material for: Large genomic deletions delineate Mycobacterium tuberculosis L4 sublineages in South American countries
Source: PLoS One. 2023 May 19;18(5):e0285417. doi: 10.1371/journal.pone.0285417 (PMC10198500; doi:10.1371/journal.pone.0285417)
Supplement: S1 File — (CSV) [file pone.0285417.s004.csv]

Strain	Country	Coverage	ALTallele	Lineage	TotalBases	TotalSeqs	AvgContigLength	LargestContig	ShortestContig	N50
ERR4972474	Argentina	189.837	233	lineage4	4378942	220	19904	222849	78	79526
ERR4972478	Argentina	124.422	214	lineage4	4368319	219	19946	205133	78	65997
ERR4972479	Argentina	98.6507	148	lineage4	4391008	448	9801	187540	78	65963
ERR4972482	Argentina	101.077	268	lineage4	4379992	322	13602	157163	78	74608
ERR4972483	Argentina	77.3905	466	lineage4	10022131	685	14630	240379	78	68033
ERR4972485	Argentina	84.7916	159	lineage4	4334495	199	21781	202195	78	70892
ERR4972490	Argentina	102.477	228	lineage4	4374749	186	23520	221796	78	84185
ERR4972491	Argentina	167.977	201	lineage4	4383549	222	19745	223124	78	84080
ERR4972494	Argentina	89.6828	216	lineage4	4358124	235	18545	209449	78	79325
ERR4972496	Argentina	203.301	293	lineage4	4411754	264	16711	228046	78	89582
ERR4972498	Argentina	131.717	235	lineage4	4374932	275	15908	223802	77	64615
ERR4972499	Argentina	128.913	237	lineage4	4351104	253	17198	227046	78	71652
ERR4972500	Argentina	101.68	215	lineage4	4357472	217	20080	159453	78	70709
ERR4972501	Argentina	123.664	140	lineage4	4376896	370	11829	205288	78	68167
ERR4972503	Argentina	157.587	223	lineage4	4385951	237	18506	222846	78	73301
ERR4972504	Argentina	89.7708	219	lineage4	4365767	201	21720	223614	78	83301
ERR4972506	Argentina	277.302	238	lineage4	4355157	171	25468	202077	78	121101
ERR4972507	Argentina	80.8451	234	lineage4	4374406	252	17358	170309	78	63763
ERR4972508	Argentina	208.664	203	lineage4	4376492	219	19983	249705	78	106201
ERR4972509	Argentina	82.8097	291	lineage4	4465550	449	9945	168784	78	58225
ERR4972510	Argentina	149.889	225	lineage4	4341790	305	14235	157405	78	61514
ERR4972512	Argentina	71.5218	148	lineage4	4365046	550	7936	114651	78	23214
ERR4972515	Argentina	147.112	291	lineage4	4365648	225	19402	223874	78	71518
ERR4972517	Argentina	112.609	241	lineage4	4366729	313	13951	173656	78	74757
ERR4972518	Argentina	141.44	235	lineage4	4363968	230	18973	222888	78	79323
ERR4972521	Argentina	115.995	255	lineage4	4392395	264	16637	228459	78	77080
ERR4972524	Argentina	189.142	215	lineage4	4341540	226	19210	202471	78	71234
ERR4972528	Argentina	113.811	237	lineage4	4508506	232	19433	179869	78	71430
ERR4972529	Argentina	108.047	276	lineage4	4349300	313	13895	171238	78	70115
ERR4972531	Argentina	77.0437	701	lineage4	4518835	903	5004	223423	78	66089
ERR4972532	Argentina	102.739	529	lineage4	4473109	737	6069	157011	78	66046
ERR4972544	Argentina	92.2373	288	lineage4	4366459	250	17465	222702	78	68097
ERR4972549	Argentina	84.5514	191	lineage4	4360408	205	21270	158627	78	80746
ERR4972551	Argentina	169.99	226	lineage4	4372863	243	17995	223328	78	74250
ERR4972553	Argentina	92.6713	233	lineage4	4370963	360	12141	223989	78	74180
ERR4972558	Argentina	96.7355	184	lineage4	4347280	216	20126	209219	78	79518
ERR4972561	Argentina	93.456	261	lineage4	4369749	246	17763	196448	78	74682
ERR4972562	Argentina	85.8166	250	lineage4	4370524	284	15389	173902	78	68097
ERR4972565	Argentina	98.1977	162	lineage4	4379780	194	22576	222890	78	82311
ERR4972566	Argentina	83.1013	295	lineage4	4380316	349	12551	223087	78	73897
ERR4972567	Argentina	54.2085	257	lineage4	6781605	271	25024	278250	78	97425
ERR4972568	Argentina	87.2526	182	lineage4	4371031	238	18365	222838	78	71094
ERR4972571	Argentina	122.447	153	lineage4	4364217	215	20298	203424	78	95527
ERR4972576	Argentina	136.875	302	lineage4	4350737	205	21223	222997	78	83524
ERR4972577	Argentina	73.8097	1577	lineage4	5411976	9449	572	221154	78	45586
ERR4972580	Argentina	142.922	223	lineage4	4381196	200	21905	203706	78	81449
ERR4972581	Argentina	103.061	169	lineage4	4364845	218	20022	223412	78	79305
ERR4972583	Argentina	81.655	304	lineage4	4377408	349	12542	223020	78	68467
ERR4972588	Argentina	101.304	233	lineage4	4425266	264	16762	205092	78	72358
ERR757159	Argentina	222.145	108	lineage4	4388512	159	27600	253071	78	125644
ERR757160	Argentina	90.9017	128	lineage4	4371586	169	25867	252707	81	116812
ERR757161	Argentina	124.21	131	lineage4	4376128	153	28602	252705	78	127969
ERR757162	Argentina	123.504	202	lineage4	4386272	170	25801	230579	78	117046
ERR757163	Argentina	155.794	232	lineage4	4385254	158	27754	263411	78	123447
ERR757164	Argentina	146.669	110	lineage4	4374892	141	31027	230675	78	108896
ERR757165	Argentina	116.51	109	lineage4	4373169	155	28213	252817	81	117046
ERR757166	Argentina	208.764	106	lineage4	4408110	1424	3095	22765	78	5252
ERR757167	Argentina	141.54	86	lineage4	4375081	183	23907	223439	78	86268
ERR757168	Argentina	205.027	87	lineage4	4379808	144	30415	252917	78	123347
ERR757169	Argentina	147.381	493	lineage4	4436168	280	15843	229304	78	98790
ERR757170	Argentina	134.352	120	lineage4	4373323	172	25426	223439	78	114299
ERR757171	Argentina	157.174	322	lineage4	4412383	242	18232	229325	78	92303
ERR757172	Argentina	200.573	91	lineage4	4375716	146	29970	292252	78	108926
ERR757173	Argentina	113.559	107	lineage4	4377748	181	24186	229589	84	114416
ERR757174	Argentina	148.679	102	lineage4	4375485	187	23398	229223	78	98790
ERR757175	Argentina	147.126	105	lineage4	4374011	154	28402	229251	78	109328
ERR757176	Argentina	146.898	93	lineage4	4373324	160	27333	229292	83	114962
ERR757177	Argentina	132.878	1057	lineage4	4577237	702	6520	223286	78	80291
ERR757178	Argentina	164.149	102	lineage4	4378010	180	24322	229559	84	105845
ERR757179	Argentina	130.07	122	lineage4	4373613	201	21759	223539	78	108575
ERR757180	Argentina	134.71	114	lineage4	4373121	201	21756	223539	81	82358
ERR757181	Argentina	84.869	135	lineage4	4373647	164	26668	230552	78	108577
ERR757182	Argentina	118.344	108	lineage4	4373937	235	18612	172486	83	73211
ERR757184	Argentina	84.3955	126	lineage4	4376290	179	24448	252651	78	123191
ERR757185	Argentina	203.14	391	lineage4	4420944	219	20186	253071	78	114891
ERR757186	Argentina	132.882	107	lineage4	4373358	200	21866	229469	84	80134
ERR757187	Argentina	129.095	373	lineage4	4418601	292	15132	223503	81	73198
ERR757188	Argentina	134.325	109	lineage4	4372827	180	24293	229235	78	80134
ERR757189	Argentina	116.642	118	lineage4	4376174	154	28416	230541	81	125631
ERR760595	Argentina	147.753	110	lineage4	4377108	145	30186	253271	78	117046
ERR760596	Argentina	102.505	102	lineage4	4372867	157	27852	252861	78	123189
ERR760597	Argentina	92.8705	111	lineage4	4374227	155	28220	230455	81	106031
ERR760598	Argentina	82.4367	86	lineage4	4382090	189	23185	234298	78	77591
ERR760600	Argentina	140.258	108	lineage4	4372696	156	28030	229944	78	119137
ERR760601	Argentina	144.861	91	lineage4	4384349	157	27925	244840	78	108926
ERR760602	Argentina	129.339	107	lineage4	4375469	140	31253	253117	78	123289
ERR760604	Argentina	84.3917	102	lineage4	4374037	179	24435	229308	78	113858
ERR760605	Argentina	110.852	90	lineage4	4375406	144	30384	252958	84	117046
ERR760607	Argentina	111.514	101	lineage4	4427649	297	14907	225085	78	105845
ERR760608	Argentina	87.1894	87	lineage4	4382146	170	25777	230829	78	96105
ERR760609	Argentina	111.776	126	lineage4	4374886	215	20348	223439	78	77997
ERR760610	Argentina	271.805	95	lineage4	4376821	144	30394	230577	78	114891
ERR760611	Argentina	149.69	115	lineage4	4374781	188	23270	223186	78	82390
ERR760612	Argentina	144.616	93	lineage4	4379920	145	30206	230585	78	101644
ERR760731	Argentina	215.896	90	lineage4	4378802	122	35891	230628	78	114974
ERR760732	Argentina	134.273	108	lineage4	4376333	150	29175	229559	78	119188
ERR760733	Argentina	64.1396	254	lineage4	10002320	389	25712	251311	78	92656
ERR760734	Argentina	110.919	107	lineage4	4378265	204	21462	229305	78	80209
ERR760735	Argentina	252.881	87	lineage4	4378995	134	32679	229579	78	108888
ERR760736	Argentina	168.782	110	lineage4	4533424	678	6686	230576	78	108926
ERR760737	Argentina	120.37	80	lineage4	4376882	158	27701	230596	78	114307
ERR760738	Argentina	71.0223	98	lineage4	4373699	195	22429	229274	78	98790
ERR760739	Argentina	103.148	139	lineage4	4372700	160	27329	235841	78	113718
ERR760740	Argentina	119.318	90	lineage4	4381427	146	30009	230590	78	109328
ERR760741	Argentina	68.664	144	lineage4	4653984	980	4748	229405	78	109887
ERR760742	Argentina	274.581	123	lineage4	4373820	162	26998	252551	78	117046
ERR760743	Argentina	103.686	108	lineage4	4369350	164	26642	230387	78	106138
ERR760744	Argentina	119.48	112	lineage4	4375358	207	21136	223439	78	81720
ERR760745	Argentina	113.486	113	lineage4	4380946	171	25619	229157	78	105842
ERR760746	Argentina	129.135	167	lineage4	4743215	420	11293	317601	78	65802
ERR760747	Argentina	187.271	109	lineage4	4376402	176	24865	223439	78	114312
ERR760748	Argentina	72.6841	90	lineage4	4371212	187	23375	223439	84	81222
ERR760749	Argentina	134.386	94	lineage4	4383595	155	28281	223539	85	105842
ERR760750	Argentina	150.664	85	lineage4	4381258	144	30425	295857	78	117046
ERR760751	Argentina	159.977	80	lineage4	4381806	164	26718	229304	78	105845
ERR760752	Argentina	120.186	113	lineage4	4381246	205	21371	229157	78	81771
ERR760753	Argentina	144.02	116	lineage4	4371958	160	27324	252648	78	117046
ERR760754	Argentina	180.995	113	lineage4	4376085	158	27696	230604	78	123189
ERR760755	Argentina	160.826	94	lineage4	4375233	152	28784	229945	78	98790
ERR760756	Argentina	157.594	93	lineage4	4371654	172	25416	229278	78	117046
ERR760757	Argentina	183.728	81	lineage4	4376217	129	33924	229567	78	117046
ERR760758	Argentina	93.533	85	lineage4	4374352	184	23773	229302	84	81771
ERR760759	Argentina	177.764	117	lineage4	4371781	149	29340	252707	78	125631
ERR760760	Argentina	143.887	114	lineage4	4379325	160	27370	229586	78	108896
ERR760761	Argentina	146.976	91	lineage4	4368669	176	24821	230412	78	96127
ERR760762	Argentina	150.356	109	lineage4	4371238	163	26817	252917	78	123247
ERR760763	Argentina	166.062	99	lineage4	4375054	137	31934	253015	78	117046
ERR760764	Argentina	181.817	110	lineage4	4374583	158	27687	263417	78	113828
ERR760765	Argentina	151.142	107	lineage4	4373682	147	29752	252861	78	115830
ERR760766	Argentina	169.619	111	lineage4	4377680	144	30400	252917	78	123447
ERR760767	Argentina	85.9121	109	lineage4	4375367	147	29764	253071	78	108612
ERR760768	Argentina	63.7025	151	lineage4	4650645	917	5071	230488	82	98789
ERR760778	Argentina	138.16	109	lineage4	4372047	147	29741	230587	81	116979
ERR760779	Argentina	161.808	105	lineage4	4363815	156	27973	230025	78	117046
ERR760781	Argentina	161.394	138	lineage4	4380036	169	25917	253017	78	117046
ERR760782	Argentina	111.067	99	lineage4	4373939	176	24851	223383	78	108926
ERR760783	Argentina	165.613	104	lineage4	4375113	141	31029	266379	78	119122
ERR760784	Argentina	93.9105	87	lineage4	4372572	194	22539	229305	78	98790
ERR760785	Argentina	152.408	129	lineage4	4371845	159	27495	252814	78	117046
ERR760786	Argentina	113.955	131	lineage4	4368556	163	26800	223383	81	115012
ERR760787	Argentina	304.523	98	lineage4	4376996	132	33159	281556	78	119221
ERR760788	Argentina	160.083	89	lineage4	4374570	151	28970	230606	78	117046
ERR760789	Argentina	103.546	104	lineage4	4374068	173	25283	223439	78	105849
ERR760790	Argentina	143.295	102	lineage4	4374834	147	29760	229567	78	105845
ERR760791	Argentina	158.825	112	lineage4	4375183	133	32896	230616	78	123190
ERR760792	Argentina	159.991	125	lineage4	4373991	154	28402	230579	78	115547
ERR760793	Argentina	70.4699	118	lineage4	4375645	190	23029	229584	78	106136
ERR760794	Argentina	159.972	126	lineage4	4373346	162	26995	223383	78	115042
ERR760795	Argentina	101.119	134	lineage4	4369393	167	26164	229107	78	117046
ERR760796	Argentina	100.238	107	lineage4	4376383	167	26205	230559	78	108612
ERR760797	Argentina	168.723	104	lineage4	4376480	140	31260	232818	78	119322
ERR760798	Argentina	234.076	124	lineage4	4375870	169	25892	252897	78	114818
ERR760799	Argentina	207.099	115	lineage4	4372045	157	27847	252861	78	125459
ERR760800	Argentina	155.55	132	lineage4	4371962	162	26987	230506	78	106168
ERR760801	Argentina	159.091	101	lineage4	4376532	138	31714	230575	78	123448
ERR760802	Argentina	173.047	101	lineage4	4377307	147	29777	229319	78	114964
ERR760803	Argentina	126.143	101	lineage4	4380519	176	24889	229227	78	108926
ERR760809	Argentina	117.887	317	lineage4	4407022	235	18753	229303	80	86268
ERR760810	Argentina	95.4905	125	lineage4	4372519	179	24427	229873	78	103906
ERR760811	Argentina	126.096	99	lineage4	4376128	202	21664	223439	83	81720
ERR760812	Argentina	151.969	102	lineage4	4376518	168	26050	230698	86	117046
ERR760813	Argentina	137.273	111	lineage4	4374671	188	23269	223539	78	98790
ERR760814	Argentina	128.909	103	lineage4	4373007	177	24706	223383	84	81209
ERR760815	Argentina	173.333	108	lineage4	4376852	153	28606	230599	78	114315
ERR760816	Argentina	119.706	166	lineage4	4392473	221	19875	223539	83	86268
ERR760817	Argentina	162.309	106	lineage4	4374649	172	25434	223383	78	108926
ERR760818	Argentina	138.834	103	lineage4	4372066	184	23761	223286	84	81720
ERR760819	Argentina	125.094	86	lineage4	4374392	153	28590	252861	78	114891
ERR760820	Argentina	135.664	102	lineage4	4374160	159	27510	229375	78	108926
ERR760821	Argentina	121.244	124	lineage4	4378178	176	24876	229564	78	98790
ERR760822	Argentina	134.18	109	lineage4	4374989	152	28782	252758	78	117046
ERR760823	Argentina	145.878	103	lineage4	4375403	178	24580	229301	78	114302
ERR760824	Argentina	150.21	99	lineage4	4373794	166	26348	229310	86	98790
ERR760825	Argentina	125.456	98	lineage4	4372301	167	26181	223439	89	98790
ERR760826	Argentina	133.404	95	lineage4	4372488	190	23013	223439	78	86268
ERR760827	Argentina	147.288	122	lineage4	4378152	198	22111	223539	78	83105
ERR760828	Argentina	173.634	115	lineage4	4376175	141	31036	305669	78	127911
ERR760829	Argentina	138.506	101	lineage4	4374101	185	23643	223539	78	114305
ERR760830	Argentina	128.158	114	lineage4	4370513	214	20422	223186	78	73201
ERR760832	Argentina	146.305	113	lineage4	4372580	202	21646	242190	83	80850
ERR760833	Argentina	154.054	108	lineage4	4373481	176	24849	229587	78	81871
ERR760834	Argentina	131.827	117	lineage4	4373025	201	21756	223539	84	80134
ERR760835	Argentina	147.649	111	lineage4	4374490	177	24714	229617	78	92332
ERR760836	Argentina	127.109	110	lineage4	4373746	172	25428	229602	78	108926
ERR760837	Argentina	66.6238	124	lineage4	4374228	174	25139	229573	78	123190
ERR760838	Argentina	64.6357	98	lineage4	4401112	275	16004	229195	78	123190
ERR760839	Argentina	65.9399	118	lineage4	4371420	175	24979	223325	78	109329
ERR760840	Argentina	146.571	109	lineage4	4374527	150	29163	252817	78	123189
ERR760841	Argentina	130.573	104	lineage4	4374294	160	27339	229942	84	96127
ERR760842	Argentina	76.1728	116	lineage4	4373694	190	23019	252776	78	105845
ERR760843	Argentina	116.995	86	lineage4	4373602	155	28216	223403	78	98085
ERR760844	Argentina	168.176	87	lineage4	4441210	401	11075	229325	78	105845
ERR760845	Argentina	143.637	103	lineage4	4736697	1411	3356	229331	78	86268
ERR760846	Argentina	107.153	91	lineage4	4375236	172	25437	223439	78	82387
ERR760847	Argentina	130.959	86	lineage4	4380977	143	30636	230585	78	117046
ERR760848	Argentina	163.949	86	lineage4	4381106	155	28265	229305	78	108926
ERR760849	Argentina	185.386	302	lineage4	4554523	430	10591	229313	78	117046
ERR760850	Argentina	126.718	100	lineage4	4374179	189	23143	229302	78	86268
ERR760851	Argentina	123.718	96	lineage4	4375049	162	27006	229329	78	109328
ERR760852	Argentina	193.603	83	lineage4	4375961	165	26520	229304	78	98790
ERR760853	Argentina	168.161	101	lineage4	4378865	156	28069	229301	78	98790
ERR760854	Argentina	138.779	101	lineage4	4378937	162	27030	229330	78	98790
ERR760855	Argentina	110.856	102	lineage4	4374892	178	24578	229310	78	92242
ERR760856	Argentina	127.095	126	lineage4	4378473	168	26062	230501	81	125687
ERR760857	Argentina	174.252	119	lineage4	4375947	170	25740	223286	78	86268
ERR760858	Argentina	176.761	115	lineage4	4376052	158	27696	229299	78	108926
ERR760860	Argentina	85.4196	118	lineage4	4375540	168	26044	252628	81	117046
ERR760862	Argentina	101.532	92	lineage4	4383845	195	22481	179538	78	71275
ERR760863	Argentina	93.8603	118	lineage4	4377624	166	26371	252472	78	123133
ERR760864	Argentina	79.4311	133	lineage4	4386914	202	21717	308314	78	128069
ERR760865	Argentina	120.464	125	lineage4	4379777	166	26384	232772	78	123190
ERR760866	Argentina	79.9555	124	lineage4	4371546	159	27494	230580	81	115040
ERR760867	Argentina	117.026	99	lineage4	4374026	146	29959	301477	78	119170
ERR760868	Argentina	138.56	108	lineage4	4374707	143	30592	252551	78	127969
ERR760869	Argentina	175.153	106	lineage4	4377360	150	29182	230616	78	119182
ERR760870	Argentina	158.717	90	lineage4	4381616	160	27385	227231	78	96475
ERR760871	Argentina	123.869	126	lineage4	4374496	148	29557	252705	78	123247
ERR760872	Argentina	100.945	107	lineage4	4374846	156	28043	252973	78	119039
ERR760873	Argentina	135.05	74	lineage4	4381410	142	30855	266033	78	108926
ERR760874	Argentina	141.976	112	lineage4	4374569	154	28406	252838	78	123289
ERR760875	Argentina	149.228	95	lineage4	4374683	146	29963	252838	81	117046
ERR760876	Argentina	90.9725	136	lineage4	4374081	159	27509	230256	78	108612
ERR760877	Argentina	71.1033	195	lineage4	8347182	3280	2544	223439	78	37279
ERR760878	Argentina	99.38	451	lineage4	5072506	1220	4157	252805	78	114333
ERR760879	Argentina	156.683	118	lineage4	4375192	132	33145	233532	78	128071
ERR760880	Argentina	78.1897	125	lineage4	4372303	161	27157	229256	78	109486
ERR760882	Argentina	89.8674	118	lineage4	4373591	172	25427	223348	78	119188
ERR760883	Argentina	99.727	116	lineage4	4373922	159	27508	252716	78	123133
ERR760884	Argentina	111.852	123	lineage4	4374530	161	27170	257531	78	125631
ERR760885	Argentina	79.0933	109	lineage4	4371630	153	28572	230579	78	119146
ERR760886	Argentina	140.942	122	lineage4	4373487	198	22088	223539	78	95596
ERR760887	Argentina	120.201	101	lineage4	4374521	189	23145	223439	78	83105
ERR760888	Argentina	153.216	121	lineage4	4374640	135	32404	229230	89	115547
ERR760889	Argentina	215.402	117	lineage4	4373688	141	31019	252861	78	127969
ERR760890	Argentina	90.5745	83	lineage4	4375763	165	26519	229311	78	91946
ERR760891	Argentina	80.6521	160	lineage4	4381382	207	21166	252815	78	82751
ERR760892	Argentina	156.569	93	lineage4	4377628	164	26692	229972	78	114343
ERR760893	Argentina	125.463	90	lineage4	4375703	154	28413	223186	78	117046
ERR760894	Argentina	119.512	76	lineage4	4376267	156	28052	229305	78	108926
ERR760895	Argentina	177.493	100	lineage4	4377847	157	27884	229960	78	114328
ERR760896	Argentina	153.085	94	lineage4	4373920	137	31926	230603	121	119198
ERR760897	Argentina	235.538	95	lineage4	4376768	136	32182	230576	78	123348
ERR760901	Argentina	139.441	95	lineage4	4378252	141	31051	229567	78	115547
ERR760902	Argentina	119.583	94	lineage4	4378566	155	28248	229298	78	105845
ERR760903	Argentina	161.085	97	lineage4	4375521	136	32172	230587	78	114891
ERR760904	Argentina	203.914	109	lineage4	4376479	143	30604	252917	78	123189
ERR760905	Argentina	221.372	85	lineage4	4374774	128	34177	252971	78	123247
ERR760906	Argentina	162.387	107	lineage4	4375889	138	31709	229311	78	119180
ERR760907	Argentina	188.485	93	lineage4	4375850	136	32175	230243	78	119092
ERR760909	Argentina	208.428	99	lineage4	4377349	158	27704	229964	84	114355
ERR760910	Argentina	244.329	106	lineage4	4378375	160	27364	229328	78	109328
ERR760911	Argentina	121.817	93	lineage4	4376360	160	27352	229301	78	106384
ERR760912	Argentina	234.509	97	lineage4	4376260	139	31483	230576	78	117046
ERR760913	Argentina	168.146	100	lineage4	4377762	141	31047	230616	78	117046
ERR760914	Argentina	76.7555	121	lineage4	4379668	216	20276	261229	78	96127
ERR760915	Argentina	168.201	117	lineage4	4377602	157	27882	229328	78	109328
ERR760916	Argentina	189.96	99	lineage4	4377121	154	28422	229603	78	108926
ERR760917	Argentina	145.736	200	lineage4	5885924	4353	1352	223539	78	81771
ERR760918	Argentina	127.888	90	lineage4	4375430	149	29365	229302	78	114974
ERR760919	Argentina	169.117	120	lineage4	4762526	1524	3125	229565	82	83178
ERR760920	Argentina	176.014	93	lineage4	4375151	152	28783	229591	86	114342
ERR760921	Argentina	158.976	100	lineage4	4374748	158	27688	229313	78	114305
ERR760922	Argentina	126.381	107	lineage4	4373436	169	25878	229305	78	106405
ERR760923	Argentina	171.942	116	lineage4	4374266	163	26835	230569	78	105845
ERR760924	Argentina	90.711	101	lineage4	4367687	187	23356	230344	78	106006
ERR760926	Argentina	189.737	89	lineage4	4375628	151	28977	229303	78	109328
ERR760927	Argentina	128.135	90	lineage4	4376590	158	27699	229576	78	108926
ERR762352	Argentina	183.225	99	lineage4	4377223	150	29181	229942	78	114303
ERR762353	Argentina	154.618	116	lineage4	4374605	147	29759	301455	78	125744
ERR772254	Argentina	165.744	115	lineage4	4382147	139	31526	231297	78	150551
ERR772257	Argentina	83.198	102	lineage4	4381428	148	29604	301466	78	181492
ERR772258	Argentina	88.7838	101	lineage4	4404701	228	19318	243993	78	181436
ERR772259	Argentina	285.448	89	lineage4	4383112	144	30438	231297	78	136895
ERR772260	Argentina	176.965	102	lineage4	4380810	149	29401	301464	78	161795
ERR772261	Argentina	126.231	127	lineage4	4462946	339	13165	230485	78	129243
ERR772262	Argentina	372.575	107	lineage4	4383347	145	30229	232928	78	161795
ERR772263	Argentina	271.291	110	lineage4	4381731	142	30857	230428	78	150506
ERR772264	Argentina	108.803	128	lineage4	4375703	168	26045	230115	78	144555
ERR772265	Argentina	116.147	123	lineage4	4383178	150	29221	301522	78	161792
ERR776452	Argentina	131.957	96	lineage4	4382869	166	26402	229436	78	144555
ERR776453	Argentina	96.0468	88	lineage4	4380098	186	23548	229086	78	121727
ERR776454	Argentina	143.389	113	lineage4	4379290	144	30411	301466	78	164510
ERR776455	Argentina	136.574	82	lineage4	4382395	148	29610	301466	78	134110
ERR776456	Argentina	120.425	75	lineage4	4382795	154	28459	301460	78	136842
ERR776457	Argentina	176.171	94	lineage4	4382978	154	28460	231838	78	142886
ERR776458	Argentina	122.29	101	lineage4	4381356	153	28636	301466	78	161792
ERR776459	Argentina	134.788	85	lineage4	4383390	186	23566	301523	81	125676
ERR776460	Argentina	174.543	139	lineage4	4388818	182	24114	229141	78	125776
ERR776461	Argentina	186.901	83	lineage4	4381965	140	31299	301466	78	161792
ERR776462	Argentina	176.506	87	lineage4	4381726	148	29606	301467	78	134132
ERR776463	Argentina	155.823	81	lineage4	4384015	151	29033	301466	78	159281
ERR776464	Argentina	130.834	95	lineage4	4380368	164	26709	301457	78	129967
ERR776465	Argentina	138.217	106	lineage4	4381693	151	29017	230597	78	140953
ERR776466	Argentina	176.337	119	lineage4	4392154	150	29281	301469	78	136771
ERR776467	Argentina	127.755	101	lineage4	4382643	146	30018	303543	78	161795
ERR776468	Argentina	149.484	93	lineage4	4384445	155	28286	230563	78	130066
ERR776469	Argentina	203.72	69	lineage4	4383662	150	29224	301466	78	161795
ERR776470	Argentina	128.923	94	lineage4	4383371	159	27568	230421	78	140953
ERR776471	Argentina	137.303	81	lineage4	4383728	149	29420	230472	78	136842
ERR776472	Argentina	121.81	79	lineage4	4382121	146	30014	230424	78	136842
ERR776473	Argentina	126.837	95	lineage4	4380872	164	26712	230393	78	136842
ERR776474	Argentina	187.827	85	lineage4	4384708	129	33989	308191	78	161792
ERR776475	Argentina	158.636	110	lineage4	4384642	154	28471	247129	78	165579
ERR776476	Argentina	230.1	111	lineage4	4386219	160	27413	232989	78	150601
ERR776659	Argentina	156.086	446	lineage4	4429992	240	18458	303196	78	140953
ERR776660	Argentina	113.077	106	lineage4	4380278	169	25918	230417	78	136842
ERR776661	Argentina	121.699	121	lineage4	4387581	181	24240	229439	78	136842
ERR776662	Argentina	102.329	91	lineage4	4379763	173	25316	229142	78	140953
ERR776663	Argentina	112.39	95	lineage4	4381569	175	25037	230526	78	134178
ERR776664	Argentina	92.2143	96	lineage4	4380382	185	23677	301466	78	161792
ERR776665	Argentina	207.275	81	lineage4	4382874	152	28834	301523	78	136842
ERR776666	Argentina	154.204	83	lineage4	4383776	158	27745	301466	78	159310
ERR776667	Argentina	223.514	95	lineage4	4382409	148	29610	230387	78	142821
ERR776668	Argentina	146.298	90	lineage4	4382326	164	26721	301523	78	134265
ERR776669	Argentina	167.344	99	lineage4	4381261	150	29208	301523	78	161792
ERR776670	Argentina	138.633	107	lineage4	4382368	157	27913	301466	78	140953
ERR776671	Argentina	225.453	84	lineage4	4389053	165	26600	243170	78	161328
ERR776673	Argentina	177.143	130	lineage4	4401705	250	17606	340845	79	89765
ERR776674	Argentina	113.234	100	lineage4	4380297	163	26872	232389	78	136842
ERR776675	Argentina	110.455	85	lineage4	4380885	163	26876	301466	78	130067
ERR845303	Argentina	99.111	114	lineage4	4374708	183	23905	229945	78	98790
ERR845304	Argentina	158.338	147	lineage4	4382178	175	25041	230457	78	115630
ERR845305	Argentina	137.546	99	lineage4	4376280	170	25742	229361	78	109328
ERR845306	Argentina	126.366	129	lineage4	4372023	160	27325	252961	78	114369
ERR845307	Argentina	151.891	119	lineage4	4375281	173	25290	229305	78	108926
ERR845327	Argentina	224.973	99	lineage4	4377490	142	30827	229616	78	119091
ERR845328	Argentina	183.337	92	lineage4	4375612	141	31032	229294	78	115547
ERR845329	Argentina	112.117	105	lineage4	4376382	164	26685	223439	78	82988
ERR845330	Argentina	184.974	102	lineage4	4384370	159	27574	230574	78	109328
ERR850262	Argentina	247.058	98	lineage4	4376331	137	31944	223539	78	108926
ERR2653001	Brazil	169.084	98	lineage4	4632167	2469	1876	96349	78	24248
ERR2653038	Brazil	140.767	192	lineage4	4568378	1950	2342	124038	78	26503
ERR2653039	Brazil	122.203	122	lineage4	4580829	2053	2231	61451	78	23510
ERR2653076	Brazil	411.311	121	lineage4	4381634	117	37449	310327	78	161211
ERR2653077	Brazil	533.775	98	lineage4	4356724	409	10652	281407	78	151545
ERR2653078	Brazil	550.887	81	lineage4	4333952	151	28701	296678	78	163972
ERR2653079	Brazil	655.434	101	lineage4	4343381	104	41763	301381	78	196777
ERR2653080	Brazil	311.809	105	lineage4	4351394	122	35667	301452	78	162234
ERR2653081	Brazil	558.386	116	lineage4	4360278	140	31144	301198	78	196573
ERR2653082	Brazil	389.569	130	lineage4	4332035	114	38000	303610	78	144577
ERR2653083	Brazil	545.483	94	lineage4	4355803	102	42703	308607	78	163412
ERR2653084	Brazil	375.481	103	lineage4	4336252	100	43362	301460	78	205068
ERR2653085	Brazil	367.893	157	lineage4	4366396	118	37003	356337	78	167345
ERR2653086	Brazil	460.473	111	lineage4	4397682	460	9560	308606	78	137003
ERR2653087	Brazil	593.868	111	lineage4	4375527	130	33657	306112	78	156946
ERR2653088	Brazil	302.805	145	lineage4	4385583	141	31103	298752	78	157518
ERR2653119	Brazil	203.38	127	lineage4	4502202	587	7669	247525	78	97779
ERR2653120	Brazil	239.367	142	lineage4	4379458	132	33177	301620	78	166646
ERR2653122	Brazil	143.627	141	lineage4	4275149	328	13033	151072	78	36250
ERR2653123	Brazil	205.165	103	lineage4	4303765	217	19833	249475	78	88781
ERR2653124	Brazil	201.306	155	lineage4	4373205	235	18609	228737	78	73262
ERR2653125	Brazil	178.795	121	lineage4	4350025	211	20616	281477	78	159280
ERR2653126	Brazil	256.066	114	lineage4	4382547	136	32224	233424	78	130076
ERR2653127	Brazil	359.38	76	lineage4	4330001	232	18663	261181	78	85685
ERR2653128	Brazil	351.571	151	lineage4	4377798	168	26058	232765	78	125843
ERR2653129	Brazil	285.528	97	lineage4	4378108	148	29581	302954	78	160458
ERR2653130	Brazil	274.319	118	lineage4	4367718	169	25844	310328	78	164611
ERR2653131	Brazil	209.784	114	lineage4	4396472	233	18868	301627	78	123130
ERR2653132	Brazil	216.598	121	lineage4	4383064	183	23951	294595	78	118291
ERR2653133	Brazil	218.717	112	lineage4	4342593	133	32651	301440	78	204939
ERR2653134	Brazil	254.139	102	lineage4	4376822	175	25010	228311	78	83461
ERR2653135	Brazil	292.186	90	lineage4	4330644	109	39730	299533	78	161858
ERR2653136	Brazil	251.523	105	lineage4	4328790	144	30061	261172	78	125115
ERR2653137	Brazil	323.711	113	lineage4	4350070	134	32463	255434	78	158968
ERR2653138	Brazil	207.56	342	lineage4	8936357	417	21430	513679	78	195179
ERR2653139	Brazil	249.384	112	lineage4	4360613	177	24636	254576	78	97713
ERR2653141	Brazil	160.425	148	lineage4	4379803	137	31969	301627	78	134160
ERR2653143	Brazil	208.35	103	lineage4	4379845	128	34217	301465	78	161750
ERR2653144	Brazil	202.237	143	lineage4	4382694	142	30864	301634	78	151113
ERR2653145	Brazil	299.551	109	lineage4	4371313	118	37045	281523	78	162234
ERR2653146	Brazil	301.25	121	lineage4	4367109	122	35795	248400	78	137076
ERR2653147	Brazil	153.018	119	lineage4	4348364	183	23761	229979	78	86318
ERR2653149	Brazil	227.237	92	lineage4	4334411	112	38700	296545	78	166993
ERR2653150	Brazil	297.84	98	lineage4	4387397	141	31116	301466	78	180957
ERR2653151	Brazil	213.068	143	lineage4	4379610	122	35898	288799	78	125576
ERR2653152	Brazil	305.776	115	lineage4	4365053	109	40046	308606	78	162234
ERR2653153	Brazil	249.604	110	lineage4	4372253	154	28391	229391	78	144223
ERR2653155	Brazil	309.001	135	lineage4	4355859	115	37877	303857	78	134252
ERR2653156	Brazil	269.9	93	lineage4	4367988	124	35225	281947	78	141002
ERR2653157	Brazil	287.575	120	lineage4	4378364	135	32432	232878	78	115582
ERR2653158	Brazil	257.517	122	lineage4	4359218	99	44032	308607	78	162211
ERR2653159	Brazil	264.409	116	lineage4	4341524	127	34185	261188	78	140991
ERR2653160	Brazil	234.115	106	lineage4	4341586	187	23217	195177	78	74940
ERR2653161	Brazil	256.691	99	lineage4	4329268	174	24880	261188	78	122319
ERR2653162	Brazil	273.686	131	lineage4	4320045	162	26666	261159	78	114916
ERR2653163	Brazil	260.526	129	lineage4	4360131	201	21692	230565	78	82669
ERR2653165	Brazil	337.145	94	lineage4	4348984	185	23508	228423	78	83015
ERR2653166	Brazil	162.94	84	lineage4	4321478	206	20978	213650	78	70339
ERR2653167	Brazil	306.205	115	lineage4	4349055	200	21745	222879	78	75103
ERR2653171	Brazil	227.26	195	lineage4	4322419	116	37262	261135	78	163079
ERR2653172	Brazil	186.62	162	lineage4	4349514	330	13180	212922	78	58154
ERR2653173	Brazil	230.767	183	lineage4	4313155	203	21247	228154	78	57587
ERR2653174	Brazil	181.128	224	lineage4	4340336	381	11391	112115	78	27081
ERR2653178	Brazil	159.174	135	lineage4	4327599	239	18107	223370	78	73652
ERR2653179	Brazil	202.212	141	lineage4	4397933	263	16722	281396	78	128168
ERR2653180	Brazil	206.693	127	lineage4	4395008	326	13481	232655	78	107111
ERR2653185	Brazil	157.269	145	lineage4	4349700	306	14214	183017	78	61821
ERR2653186	Brazil	230.58	110	lineage4	4297235	209	20560	212722	78	79548
ERR2653187	Brazil	163.231	92	lineage4	4394661	345	12738	257835	78	129933
ERR2653191	Brazil	203.209	88	lineage4	4360314	117	37267	232592	78	106989
ERR2653192	Brazil	243.186	125	lineage4	4369719	217	20136	302862	78	115050
ERR2653193	Brazil	221.874	146	lineage4	4382964	244	17962	255276	78	159280
ERR2653195	Brazil	294.646	113	lineage4	4390677	235	18683	301516	78	140972
ERR2653196	Brazil	230.033	100	lineage4	4333278	172	25193	261175	78	123072
ERR2653197	Brazil	249.56	108	lineage4	4374070	159	27509	227591	78	105016
ERR2653198	Brazil	260.858	118	lineage4	4345358	186	23362	301459	78	129310
ERR2653200	Brazil	231.645	134	lineage4	4389532	166	26442	319502	78	146587
ERR2653201	Brazil	382.205	98	lineage4	4379620	166	26383	247900	78	145696
ERR2653202	Brazil	451.064	91	lineage4	4325100	131	33016	264065	78	143017
ERR2653203	Brazil	455.969	109	lineage4	4365212	122	35780	390734	78	192610
ERR2653204	Brazil	714.093	85	lineage4	4346859	165	26344	301540	78	198592
ERR2653205	Brazil	449.654	87	lineage4	4341794	98	44304	301285	78	205097
ERR2653206	Brazil	609.107	111	lineage4	4333240	98	44216	296610	78	162011
ERR2653207	Brazil	440.873	134	lineage4	4378114	126	34746	301813	78	166993
ERR2653208	Brazil	402.278	110	lineage4	4379237	162	27032	281432	78	142789
ERR2653209	Brazil	350.001	148	lineage4	4378166	141	31050	281392	78	136283
ERR2653210	Brazil	612.499	119	lineage4	4373434	122	35847	391227	78	192626
ERR2653211	Brazil	474.976	84	lineage4	4371135	116	37682	308759	78	161861
ERR2653212	Brazil	359.293	123	lineage4	4379578	129	33950	247786	78	137030
ERR2653214	Brazil	460.958	104	lineage4	4374679	123	35566	281664	78	167121
ERR2653215	Brazil	421.838	85	lineage4	4364861	105	41570	248279	78	141071
ERR2653216	Brazil	575.466	102	lineage4	4369509	122	35815	247562	78	126450
ERR2653217	Brazil	521.293	103	lineage4	4381082	150	29207	281348	78	136646
ERR2653218	Brazil	623.028	101	lineage4	4337995	112	38732	301463	78	194938
ERR2653219	Brazil	344.495	109	lineage4	4375295	132	33146	303087	78	144587
ERR2653220	Brazil	471.897	94	lineage4	4371944	115	38016	308606	78	162011
ERR2653221	Brazil	380.881	125	lineage4	4379002	130	33684	303020	78	151815
ERR2653222	Brazil	529.512	119	lineage4	4375011	126	34722	281700	78	126357
ERR2653223	Brazil	299.99	119	lineage4	4372851	123	35551	305959	78	136976
ERR2653224	Brazil	270.98	111	lineage4	4315584	144	29969	278797	78	115890
ERR2653225	Brazil	521.794	105	lineage4	4378882	121	36189	242657	78	153867
ERR2653226	Brazil	520.947	111	lineage4	4346451	104	41792	301463	78	196653
ERR2653227	Brazil	568.222	99	lineage4	4319032	114	37886	281285	78	162012
ERR2653228	Brazil	308.347	150	lineage4	4382525	128	34238	255901	78	114762
ERR2653229	Brazil	572.241	126	lineage4	4371083	116	37681	319621	78	172564
ERR2653230	Brazil	569.882	123	lineage4	4382436	128	34237	301511	78	131470
ERR2653231	Brazil	326.042	136	lineage4	4379559	126	34758	310307	78	152468
ERR2653232	Brazil	737.436	107	lineage4	4373123	101	43298	305971	78	161428
ERR2653233	Brazil	348.682	125	lineage4	4371694	116	37687	249076	78	144592
ERR2653234	Brazil	543.663	122	lineage4	4384395	123	35645	301410	78	164312
ERR2653235	Brazil	339.208	113	lineage4	4383428	132	33207	310346	78	138294
ERR2653236	Brazil	304.406	123	lineage4	4370292	115	38002	310334	78	136141
ERR2653237	Brazil	541.123	93	lineage4	4372044	108	40481	305960	78	156947
ERR2653238	Brazil	334.963	117	lineage4	4372794	114	38357	305960	78	156946
ERR2653239	Brazil	450.588	90	lineage4	4372613	127	34430	281555	78	148729
ERR2653240	Brazil	523.066	98	lineage4	4364465	292	14946	261129	78	153019
ERR2653241	Brazil	359.291	103	lineage4	4328835	130	33298	281727	78	125561
SRR14164354	Brazil	1358.09	142	lineage4	4368083	259	16865	225990	78	64162
SRR14164365	Brazil	186.262	123	lineage4	4332957	427	10147	152435	78	39095
SRR14164379	Brazil	222.907	244	lineage4	6192018	682	9079	258217	78	56206
SRR14164409	Brazil	148.651	201	lineage4	4659428	3092	1506	303718	78	107355
SRR14164458	Brazil	302.237	139	lineage4	4367831	235	18586	196069	78	71410
SRR14164476	Brazil	304.569	142	lineage4	4346423	190	22875	261186	78	106476
SRR14164492	Brazil	424.357	139	lineage4	4360323	216	20186	220051	78	81763
SRR14164594	Brazil	166.9	129	lineage4	4434565	783	5663	189912	78	76055
SRR14164829	Brazil	127.526	187	lineage4	4460637	482	9254	225056	78	87770
SRR14164922	Brazil	155.976	184	lineage4	4414887	613	7202	204797	78	93860
SRR14164946	Brazil	121.669	147	lineage4	4436234	1317	3368	244279	78	58893
SRR14164951	Brazil	161.347	150	lineage4	4464867	1542	2895	261130	78	79351
SRR14165003	Brazil	252.833	159	lineage4	4379741	172	25463	197997	78	115575
SRR14165004	Brazil	278.237	129	lineage4	4365022	218	20023	195180	78	83216
SRR14165009	Brazil	294.532	166	lineage4	4367563	200	21837	195179	78	79093
SRR14165081	Brazil	485.633	170	lineage4	4428020	719	6158	362246	78	125323
ERR1034670	Colombia	86.4869	155	lineage4	4178456	895	4668	37673	78	9190
ERR1034673	Colombia	63.1382	101	lineage4	4034389	1058	3813	36090	78	7501
ERR1034674	Colombia	42.0652	143	lineage4	3955235	1827	2164	20451	78	3650
ERR1034675	Colombia	34.0898	160	lineage4	3899562	2014	1936	20499	78	3164
ERR1034676	Colombia	43.8807	158	lineage4	4001332	1486	2692	21503	78	4918
ERR1034678	Colombia	29.3822	64	lineage4	1466942	2588	566	11094	115	626
ERR1213891	Colombia	53.4553	148	lineage4	4264432	223	19123	176597	78	55929
KDPD001	Colombia	532.4474531	68	lineage4	4371827	123	35543	296772	112	136864
KDPD004	Colombia	572.7123793	41	lineage4	4381962	98	44713	301926	112	129058
KDPD005	Colombia	520.7267581	56	lineage4	4386896	100	43868	301975	112	134819
KDPD008	Colombia	449.7471228	46	lineage4	4390611	102	43045	301826	112	129089
KDPD021	Colombia	650.0033929	45	lineage4	4391311	98	44809	302032	112	138716
KDPD022	Colombia	490.3304915	51	lineage4	4389829	100	43898	302096	112	136290
KDPD025	Colombia	638.6269385	47	lineage4	4371994	121	36132	296783	112	136935
KDPD027	Colombia	459.3188769	840	lineage4	4395119	130	33808	301647	112	141396
KDPD028	Colombia	440.7086935	56	lineage4	4369092	116	37664	296847	112	152192
KDPD031	Colombia	614.591431	65	lineage4	4388538	107	41014	301834	112	143979
KDPD033	Colombia	500.8080702	71	lineage4	4388200	106	41398	301864	112	136289
KDPD034	Colombia	617.5766	68	lineage4	4376831	101	43334	302032	112	131374
KDPD035	Colombia	635.9210172	78	lineage4	4341464	112	38763	298665	112	144479
KDPD036	Colombia	558.5315088	52	lineage4	4351118	111	39199	302562	112	183544
KDPD037	Colombia	598.2430333	78	lineage4	4385958	105	41771	302029	112	130831
KDPD039	Colombia	529.0281818	71	lineage4	4389356	117	37515	242563	112	144999
KDPD042	Colombia	585.3755333	35	lineage4	4368453	114	38319	294068	112	143744
KDPD044	Colombia	518.9632727	94	lineage4	4366490	97	45015	301975	112	146980
KDPD045	Colombia	418.6694833	72	lineage4	4369235	112	39011	296847	112	152192
KDPD046	Colombia	415.4494762	65	lineage4	4371301	115	38011	296847	112	141281
KDPD047	Colombia	441.8306724	86	lineage4	4389785	105	41807	301864	112	136443
KDPD048	Colombia	573.8994828	50	lineage4	4370892	102	42851	296847	112	163577
KDPD051	Colombia	624.0132407	74	lineage4	4389474	103	42616	301654	112	160082
KDPD052	Colombia	644.4191071	48	lineage4	4386595	113	38819	254861	112	150718
KDPD054	Colombia	479.2422833	54	lineage4	4388154	106	41397	301975	112	125698
KDPD055	Colombia	598.921678	33	lineage4	4369542	106	41222	296847	112	159063
KDPD056	Colombia	474.1740179	63	lineage4	4351261	110	39556	302562	112	183544
KDPD057	Colombia	516.1114918	47	lineage4	4360236	114	38247	301652	112	162101
KDPD062	Colombia	628.4398551	81	lineage4	4379978	117	37435	295493	112	137029
KDPD063	Colombia	569.3255075	573	lineage4	4399974	124	35483	298408	112	137029
KDPD064	Colombia	475.5458485	922	lineage4	4393519	122	36012	298429	112	150717
KDPD066	Colombia	442.6173509	59	lineage4	4388603	109	40262	301975	112	136345
KDPD067	Colombia	545.7524286	963	lineage4	4410415	180	24502	299378	112	132657
KDPD068	Colombia	482.6041607	53	lineage4	4383685	100	43836	301663	112	160091
KDPD069	Colombia	475.815549	51	lineage4	4385306	92	47666	370516	112	141587
KDPD070	Colombia	587.8780645	33	lineage4	4337291	114	38046	298693	112	151195
KDPD072	Colombia	531.0948095	38	lineage4	4370258	117	37352	295303	112	141231
KDPD073	Colombia	521.5853559	38	lineage4	4367811	107	40820	296847	112	158956
KDPD075	Colombia	528.9820357	61	lineage4	4390932	104	42220	302032	112	136288
KDPD076	Colombia	408.2658182	70	lineage4	4386887	100	43868	301705	112	136290
KDPD077	Colombia	513.2982982	78	lineage4	4368001	106	41207	296847	112	161692
KDPD078	Colombia	449.3927544	57	lineage4	4382367	105	41736	301710	112	155463
KDPD079	Colombia	452.5849273	45	lineage4	4385138	93	47152	369978	112	136290
KDPD080	Colombia	482.4540714	33	lineage4	4357772	117	37245	298436	112	136496
KDPD081	Colombia	505.4912344	36	lineage4	4372050	121	36132	296783	112	130250
KDPD082	Colombia	487.9111475	78	lineage4	4378943	107	40924	301939	112	136280
KDPD083	Colombia	487.9436724	65	lineage4	4381453	107	40948	301790	112	128914
KDPD085	Colombia	531.8151333	50	lineage4	4370583	115	38005	296847	112	161668
KDPD086	Colombia	478.9748113	72	lineage4	4382987	102	42970	301712	112	164441
KDPD087	Colombia	546.4278302	51	lineage4	4384241	93	47142	369861	112	136289
SRR1180929	Colombia	34.0408	2	lineage4	343	2	171	188	155	188
SRR1180947	Colombia	36.316	219	lineage4	5094039	2130	2391	229158	79	95824
SRR1180999	Colombia	30.6236	241	lineage4	6474656	4954	1306	229168	79	65294
SRR1181051	Colombia	15.4678	54	lineage4	881402	145	6078	31697	128	9749
SRR1181100	Colombia	36.3001	121	lineage4	4528822	731	6195	229850	78	107155
SRR1181113	Colombia	37.3952	149	lineage4	4547598	777	5852	230186	78	104924
SRR15508553	Colombia	343.07	145	lineage4	4373131	119	36749	301658	78	134982
SRR15508554	Colombia	366.569	155	lineage4	4373186	98	44624	301663	78	166736
SRR15508555	Colombia	349.536	112	lineage4	4333199	99	43769	298508	78	161262
SRR15508556	Colombia	176.275	207	lineage4	7391064	315	23463	459582	78	195185
SRR15508557	Colombia	388.488	120	lineage4	4363682	100	43636	281447	78	129992
SRR15508558	Colombia	167.806	437	lineage4	10616488	198	53618	941312	78	196056
ERR3828629	Costa Rica	72.3985	1590	lineage4	5495641	4270	1287	122552	78	27417
ERR3828630	Costa Rica	82.7182	441	lineage4	4413493	534	8264	196395	78	54116
ERR3828631	Costa Rica	33.8278	341	lineage4	4354236	664	6557	118930	78	21042
ERR3828632	Costa Rica	29.1413	806	lineage4	1724444	2578	668	6189	78	988
ERR3828633	Costa Rica	69.0633	42	lineage4	32806	14	2343	14070	78	10093
SRR6389897	Guatemala	536.326	114	lineage4	4378977	184	23798	254057	78	125676
SRR6389898	Guatemala	476.965	109	lineage4	4372846	149	29347	255785	78	130036
SRR6389899	Guatemala	213.243	276	lineage4	8318395	2245	3705	716640	78	99418
SRR6389900	Guatemala	473.726	121	lineage4	4377858	128	34202	281576	78	182072
SRR6389901	Guatemala	470.727	117	lineage4	4381069	176	24892	222856	78	129457
SRR6389903	Guatemala	424.985	133	lineage4	4376960	129	33929	391036	78	160709
SRR6389904	Guatemala	461.728	108	lineage4	4371951	139	31452	281552	78	162012
SRR6389905	Guatemala	443.275	103	lineage4	4375996	138	31710	281615	78	165128
SRR6389906	Guatemala	461.94	108	lineage4	4371679	145	30149	279923	78	154549
SRR6389907	Guatemala	422.32	106	lineage4	4370634	164	26650	281552	78	134907
SRR6389908	Guatemala	453.008	108	lineage4	4371563	129	33888	252619	78	131048
SRR6389909	Guatemala	465.118	125	lineage4	4382355	167	26241	281599	78	161379
SRR6389911	Guatemala	394.553	99	lineage4	4382548	151	29023	242528	78	136831
ERR3129939	Mexico	28.1313	126	lineage4	4354627	344	12658	194543	78	33861
ERR3148147	Mexico	17.9776	105	lineage4	4304971	276	15597	161433	78	41348
ERR3148148	Mexico	23.7417	77	lineage4	4323647	254	17022	182119	78	57391
ERR3148149	Mexico	18.5185	118	lineage4	4320735	256	16877	154419	78	51672
ERR3148150	Mexico	21.5892	74	lineage4	4315622	272	15866	182119	78	57246
ERR3148151	Mexico	15.0217	69	lineage4	4306953	311	13848	142289	78	41865
ERR3148152	Mexico	21.5584	67	lineage4	4315753	247	17472	159340	78	57859
ERR3148153	Mexico	26.6956	99	lineage4	4323585	260	16629	182226	78	55005
ERR3148154	Mexico	26.2774	323	lineage4	5081719	2497	2035	228418	78	51168
ERR3148155	Mexico	17.134	169	lineage4	5956900	3995	1491	216177	78	41138
ERR3148156	Mexico	144.185	155	lineage4	4394764	421	10438	223846	78	66125
ERR3148157	Mexico	130.58	177	lineage4	4363596	265	16466	228097	78	70354
ERR3148158	Mexico	22.9129	142	lineage4	4333649	424	10220	97258	78	31827
ERR3148159	Mexico	30.0436	222	lineage4	5596351	4043	1384	194545	78	30749
ERR3148160	Mexico	20.0698	126	lineage4	4301510	455	9453	88129	78	22139
ERR3148161	Mexico	30.9035	106	lineage4	4321516	352	12277	109336	78	33734
ERR3148162	Mexico	27.2363	100	lineage4	4316313	342	12620	105831	78	35812
ERR3148163	Mexico	113.585	126	lineage4	4349494	323	13465	218336	78	64087
ERR3148164	Mexico	26.4601	183	lineage4	4384864	568	7719	77588	78	23609
ERR3148165	Mexico	101.702	163	lineage4	4498260	900	4998	205454	78	68089
ERR3148166	Mexico	23.0166	102	lineage4	4311045	410	10514	90191	78	25730
ERR3148167	Mexico	65.1164	128	lineage4	4466374	422	10583	222858	78	63124
ERR3148168	Mexico	28.1638	105	lineage4	4323270	345	12531	126133	78	35644
ERR3148169	Mexico	34.6211	127	lineage4	4306674	333	12932	227871	78	34711
ERR3148170	Mexico	131.616	201	lineage4	4316783	221	19532	161430	78	69305
ERR3148171	Mexico	138.623	204	lineage4	4360958	220	19822	228322	78	64507
ERR3148172	Mexico	155.497	174	lineage4	4362591	200	21812	228322	78	68047
ERR3148173	Mexico	153.302	189	lineage4	4367464	221	19762	228418	78	60630
ERR3148174	Mexico	149.286	196	lineage4	4364203	223	19570	216644	78	64162
ERR3148175	Mexico	126.409	199	lineage4	4365410	236	18497	228322	78	64205
ERR3148176	Mexico	157.919	178	lineage4	4366695	234	18661	228418	78	65568
ERR3148178	Mexico	136.296	157	lineage4	4346837	221	19668	220209	78	65385
ERR3148183	Mexico	156.641	177	lineage4	4378778	229	19121	228418	78	68107
ERR3148184	Mexico	139.849	170	lineage4	4307630	242	17800	157101	78	64098
ERR3148185	Mexico	157.694	227	lineage4	4366824	259	16860	171346	78	60622
ERR3148186	Mexico	104.72	198	lineage4	4332460	246	17611	223361	78	64282
ERR3148187	Mexico	125.345	203	lineage4	4350768	235	18513	256871	78	63838
ERR3148188	Mexico	130.376	216	lineage4	4354845	228	19100	179681	78	59363
ERR3148189	Mexico	149.878	202	lineage4	4365608	225	19402	216644	78	69071
ERR3148190	Mexico	140.822	180	lineage4	4361732	227	19214	228154	78	59734
ERR3148191	Mexico	135.264	270	lineage4	4376355	263	16640	216644	78	59431
ERR3148192	Mexico	103.195	163	lineage4	4335429	239	18139	160600	78	64205
ERR3148193	Mexico	73.2998	149	lineage4	4341032	245	17718	179593	78	49938
ERR3148195	Mexico	90.6236	161	lineage4	4368586	128	34129	301458	78	164335
ERR3148196	Mexico	71.5166	108	lineage4	4374039	145	30165	255646	78	123310
ERR3148197	Mexico	117.419	208	lineage4	4375361	115	38046	301195	78	152467
ERR3148198	Mexico	137.258	155	lineage4	4375445	126	34725	301213	78	144608
ERR3148199	Mexico	98.8448	155	lineage4	4363838	157	27795	255648	78	103745
ERR3148200	Mexico	92.2832	203	lineage4	4325128	140	30893	302522	78	125576
ERR3148201	Mexico	98.1937	137	lineage4	4391269	100	43912	310285	78	196057
ERR3148202	Mexico	82.9675	164	lineage4	4369554	138	31663	251639	78	127774
ERR3148203	Mexico	93.7802	215	lineage4	4349173	127	34245	255702	78	123228
ERR3148204	Mexico	105.062	171	lineage4	4369273	158	27653	256308	78	125776
ERR3148205	Mexico	105.908	171	lineage4	4374634	128	34176	302806	78	146747
ERR3148207	Mexico	104.225	168	lineage4	4369158	121	36108	302755	78	160885
ERR3148208	Mexico	82.31	144	lineage4	4356403	145	30044	292650	78	130139
ERR3148209	Mexico	91.3538	162	lineage4	4361959	139	31381	303536	78	123238
ERR3148210	Mexico	87.7289	173	lineage4	4361799	147	29672	253562	78	125675
ERR3148211	Mexico	104.188	150	lineage4	4361079	121	36041	253070	78	132857
ERR3148212	Mexico	82.7401	190	lineage4	4369975	167	26167	257467	78	83208
ERR3148213	Mexico	71.7428	213	lineage4	4378577	120	36488	303514	78	159215
ERR3148215	Mexico	98.4688	181	lineage4	4375784	134	32655	302956	78	143929
ERR3148216	Mexico	170.338	153	lineage4	4331444	272	15924	223479	78	82063
ERR3148217	Mexico	227.955	148	lineage4	4405679	494	8918	154641	78	64205
ERR3148218	Mexico	167.968	206	lineage4	4391406	395	11117	161508	78	65366
ERR3148219	Mexico	190.462	202	lineage4	4401044	422	10429	154737	78	68342
ERR3148220	Mexico	158.875	158	lineage4	4336334	320	13551	177803	78	74835
ERR3148221	Mexico	116.414	182	lineage4	4378376	379	11552	223722	78	70877
ERR3148222	Mexico	150.639	161	lineage4	4390828	396	11087	187093	78	62348
ERR3148223	Mexico	172.376	205	lineage4	4391325	364	12064	216644	78	64528
ERR3148224	Mexico	145.502	203	lineage4	4411824	568	7767	163946	78	66397
ERR3148225	Mexico	157.283	162	lineage4	4410603	412	10705	163665	78	62101
ERR3148226	Mexico	185.932	171	lineage4	4402413	497	8857	163127	78	63091
ERR3148229	Mexico	100.47	164	lineage4	4359414	155	28125	257928	78	93594
ERR3148230	Mexico	157.354	181	lineage4	4369186	210	20805	228320	78	83274
ERR5729801	Mexico	12.6457	166	lineage4	4274146	1830	2335	25531	77	4450
ERR5729802	Mexico	8.89111	97	lineage4	4775328	7175	665	9919	77	1398
ERR5729808	Mexico	19.5725	85	lineage4	4346530	607	7160	77453	78	18843
ERR5729813	Mexico	16.0097	68	lineage4	4331597	622	6963	53770	78	14321
ERR5729814	Mexico	16.6918	93	lineage4	4274839	1163	3675	35051	78	8276
ERR5729821	Mexico	12.3305	113	lineage4	4176135	1800	2320	22788	77	4829
ERR5729822	Mexico	22.7687	83	lineage4	4292474	353	12159	129929	78	30815
ERR5729908	Mexico	15.6725	103	lineage4	4277662	894	4784	38560	78	11062
ERR2206618	Panama	25.7657	271	lineage4	4341146	335	12958	154523	78	57614
ERR2206619	Panama	50.2656	416	lineage4	4361493	341	12790	164498	78	64205
ERR2206621	Panama	53.3229	279	lineage4	4368213	299	14609	182588	78	65292
ERR2206622	Panama	23.8276	155	lineage4	4294580	267	16084	154526	78	49721
ERR2206624	Panama	20.8157	281	lineage4	4340647	378	11483	156615	78	41605
ERR2206625	Panama	19.4833	326	lineage4	4328067	444	9747	125964	78	39414
ERR2861341	Panama	32.7028	136	lineage4	4381359	298	14702	228337	78	60774
ERR2861343	Panama	28.2099	93	lineage4	4353768	401	10857	204934	78	63640
ERR2861344	Panama	21.4579	140	lineage4	4323745	335	12906	161435	78	49573
SRR10808324	Peru	118.341	112	lineage4	4245241	992	4279	49914	78	9018
SRR10808328	Peru	101.143	120	lineage4	4283165	498	8600	99123	78	20048
SRR10808331	Peru	99.727	105	lineage4	4314924	208	20744	228223	78	57384
SRR10808341	Peru	106.152	138	lineage4	4347384	184	23627	204683	78	74682
SRR10808342	Peru	115.697	128	lineage4	4322798	200	21613	219526	78	60426
SRR10808344	Peru	113.186	121	lineage4	4289799	179	23965	251852	78	81526
SRR10808345	Peru	118.452	132	lineage4	4324601	175	24712	228154	78	68658
SRR10808346	Peru	112.555	110	lineage4	4308335	199	21649	213449	78	65969
SRR10808349	Peru	122.952	135	lineage4	4333387	167	25948	228094	78	75042
SRR10808350	Peru	116.431	92	lineage4	4320078	210	20571	213254	78	73261
SRR10808351	Peru	102.405	128	lineage4	4331888	209	20726	222856	78	64162
SRR10808352	Peru	130.515	136	lineage4	4313350	181	23830	228154	78	71847
SRR10808353	Peru	122.516	131	lineage4	4320489	199	21711	221662	78	64205
SRR10808357	Peru	119.407	158	lineage4	4324667	189	22881	182846	78	70684
SRR10808361	Peru	106.5	96	lineage4	4325270	203	21306	228322	78	68573
SRR10808362	Peru	107.193	87	lineage4	4321759	206	20979	191824	78	64203
SRR10808363	Peru	130.083	116	lineage4	4317002	182	23719	226467	78	81109
SRR10808364	Peru	102.827	126	lineage4	4314363	190	22707	228154	78	65239
SRR10808365	Peru	118.49	125	lineage4	4323139	171	25281	213612	78	79564
SRR10808367	Peru	105.322	113	lineage4	4330968	180	24060	222932	78	75647
SRR10808368	Peru	104.585	134	lineage4	4333106	162	26747	220288	78	83890
SRR10808369	Peru	114.898	110	lineage4	4322301	164	26355	221662	78	73019
SRR10808370	Peru	104.153	108	lineage4	4334681	204	21248	212033	78	73264
SRR10808371	Peru	102.35	112	lineage4	4328187	191	22660	184539	78	75622
SRR10808372	Peru	120.01	127	lineage4	4321549	170	25420	228154	78	70831
SRR10808373	Peru	116.878	112	lineage4	4341176	193	22493	222856	78	81769
SRR10808374	Peru	110.043	91	lineage4	4348849	168	25886	226467	78	85643
SRR10808375	Peru	113.061	142	lineage4	4335496	166	26117	228154	78	75889
SRR10808376	Peru	109.804	112	lineage4	4303317	145	29678	260903	78	106373
SRR10808378	Peru	98.4805	127	lineage4	4334546	173	25055	228323	78	79565
SRR10808383	Peru	98.2957	116	lineage4	4315124	155	27839	261186	78	90383
SRR10808392	Peru	104.888	142	lineage4	4347588	147	29575	228154	78	81986
SRR10808393	Peru	106.484	113	lineage4	4346990	154	28227	219379	78	106374
SRR10808409	Peru	106.915	122	lineage4	4350788	131	33212	302867	78	110945
SRR10808412	Peru	100.566	89	lineage4	4335838	143	30320	244553	78	92910
SRR10808427	Peru	101.747	105	lineage4	4347945	151	28794	261094	78	133840
SRR10808438	Peru	157.109	141	lineage4	4362578	131	33302	250618	78	144117
SRR10808453	Peru	111.337	119	lineage4	4346612	193	22521	230309	78	82476
SRR10808454	Peru	101.326	129	lineage4	4338029	197	22020	228154	78	73239
SRR10808460	Peru	114.255	136	lineage4	4352197	158	27545	228154	78	81998
SRR10808461	Peru	105.053	133	lineage4	4344955	157	27674	228154	78	82542
SRR10808462	Peru	115.434	131	lineage4	4348760	160	27179	228154	78	81960
SRR10808463	Peru	105.959	110	lineage4	4356997	190	22931	221704	78	81762
SRR10808464	Peru	113.71	147	lineage4	4350063	162	26852	215128	78	72413
SRR10808471	Peru	101.649	136	lineage4	4359329	163	26744	228154	78	82598
SRR10808472	Peru	114.493	67	lineage4	4328417	164	26392	222938	78	82150
SRR10808473	Peru	97.8972	93	lineage4	4327277	171	25305	228154	78	73265
SRR10808474	Peru	101.401	120	lineage4	4320826	198	21822	224580	78	68852
SRR10808476	Peru	105.709	126	lineage4	4349752	141	30849	221662	78	98636
SRR10808478	Peru	104.856	108	lineage4	4355213	155	28098	255392	78	114717
SRR10808480	Peru	100.934	103	lineage4	4348959	163	26680	222938	78	83969
SRR10808481	Peru	104.902	104	lineage4	4338379	172	25223	221646	78	82485
SRR10808484	Peru	101.71	147	lineage4	4359012	172	25343	222799	78	99551
SRR10808486	Peru	100.896	124	lineage4	4355778	162	26887	218873	78	98790
SRR10808492	Peru	101.5	97	lineage4	4343708	195	22275	222856	78	75839
SRR10808493	Peru	100.518	110	lineage4	4342879	143	30369	244653	78	123132
SRR10808494	Peru	100.919	105	lineage4	4345467	165	26336	213592	78	83970
SRR10808500	Peru	108.679	126	lineage4	4333100	190	22805	213275	78	81538
SRR10808508	Peru	113.132	103	lineage4	4333906	170	25493	228154	78	73253
SRR10808509	Peru	103.301	125	lineage4	4348517	208	20906	196333	78	73264
SRR10808513	Peru	104.666	101	lineage4	4330135	197	21980	223439	78	70993
SRR10808514	Peru	106.884	108	lineage4	4335276	187	23183	221662	78	68848
SRR10808515	Peru	105.485	119	lineage4	4337675	174	24929	226701	78	83025
SRR10808519	Peru	105.97	110	lineage4	4365357	156	27983	221704	78	98790
SRR10808520	Peru	102.182	106	lineage4	4354122	150	29027	255486	78	115978
SRR10808521	Peru	121.629	130	lineage4	4348379	141	30839	205165	78	101184
SRR10808522	Peru	117.76	126	lineage4	4356132	149	29235	228154	78	103906
SRR10808525	Peru	112.817	112	lineage4	4336635	147	29500	222918	78	114678
SRR10808526	Peru	100.392	121	lineage4	4356068	143	30462	247863	78	108386
SRR10808527	Peru	105.385	144	lineage4	4356390	141	30896	228154	78	105845
SRR10808528	Peru	103.317	121	lineage4	4366248	149	29303	221704	78	114404
SRR10808529	Peru	104.357	140	lineage4	4372920	143	30579	302931	78	125689
SRR10808530	Peru	101.032	117	lineage4	4364891	168	25981	301526	78	125533
SRR10808532	Peru	102.661	99	lineage4	4363193	171	25515	221933	78	133889
SRR10808536	Peru	105.747	80	lineage4	4353873	147	29618	343280	78	97782
SRR10808537	Peru	113.607	128	lineage4	4359100	145	30062	255711	78	114678
SRR10808540	Peru	99.2492	135	lineage4	4360967	140	31149	226941	78	111169
SRR10808543	Peru	102.309	117	lineage4	4357362	134	32517	253548	78	127743
SRR10808545	Peru	108.816	120	lineage4	4360984	149	29268	255204	78	133600
SRR10808547	Peru	109.766	114	lineage4	4367211	122	35796	295631	78	175167
SRR10808550	Peru	102.081	141	lineage4	4374061	119	36756	255158	78	130091
SRR10808555	Peru	106.915	84	lineage4	4358298	112	38913	244273	78	142962
SRR10808567	Peru	102.558	118	lineage4	4369557	145	30134	301467	78	167411
SRR10808570	Peru	101.932	128	lineage4	4380428	129	33956	254232	78	149435
SRR10808578	Peru	112.13	114	lineage4	4368093	141	30979	297834	78	133727
SRR10808626	Peru	100.746	106	lineage4	4312530	201	21455	221662	78	59846
SRR10808628	Peru	123.12	125	lineage4	4296234	274	15679	151575	78	38212
SRR10808630	Peru	120.921	174	lineage4	4297998	260	16530	156905	78	43946
SRR10808631	Peru	128.018	106	lineage4	4306651	215	20030	157099	78	56961
SRR10808638	Peru	112.342	133	lineage4	4248287	969	4384	42583	78	9859
SRR10808642	Peru	133.602	147	lineage4	4298816	363	11842	151030	78	29583
SRR10808643	Peru	137.582	106	lineage4	4299696	293	14674	150999	78	39707
SRR10808647	Peru	104.682	114	lineage4	4196598	1352	3103	32927	78	6237
SRR10808648	Peru	109.869	106	lineage4	4262985	813	5243	52261	78	11676
SRR10808649	Peru	111.941	83	lineage4	4253954	833	5106	67804	78	11253
SRR10808650	Peru	126.572	115	lineage4	4276326	611	6998	62562	78	15702
SRR10808651	Peru	101.853	100	lineage4	4289384	496	8647	92014	78	21467
SRR10808652	Peru	105.077	94	lineage4	4256752	342	12446	115085	78	27273
SRR10808655	Peru	108.071	137	lineage4	4216781	1308	3223	29465	78	6840
SRR10808658	Peru	123.494	121	lineage4	4287996	578	7418	77732	78	17195
SRR10808661	Peru	103.042	133	lineage4	4299426	355	12111	111124	78	29104
SRR10808662	Peru	106.851	158	lineage4	4190109	1424	2942	27164	78	5954
SRR10808663	Peru	114.247	125	lineage4	4167299	1478	2819	26715	78	5650
SRR10808664	Peru	108.367	152	lineage4	4058017	2243	1809	18007	78	3473
SRR10808672	Peru	107.003	119	lineage4	4218233	1171	3602	33028	78	7665
SRR10808674	Peru	105.055	123	lineage4	4176436	1479	2823	26756	78	5723
SRR10808675	Peru	103.519	131	lineage4	4254876	931	4570	56050	78	10082
SRR10808676	Peru	110.091	122	lineage4	4276501	646	6619	66823	78	15425
SRR10808685	Peru	106.65	118	lineage4	4258774	851	5004	60157	78	11017
SRR10808686	Peru	129.112	155	lineage4	4273545	449	9517	95898	78	21196
SRR10808699	Peru	104.791	131	lineage4	4102769	2089	1963	26707	78	3663
SRR10808706	Peru	106.779	126	lineage4	4165307	1622	2568	27146	78	4977
SRR10808808	Peru	116.478	101	lineage4	4294278	402	10682	109137	78	25064
SRR10808809	Peru	119.436	115	lineage4	4296024	405	10607	95408	78	24686
SRR10808815	Peru	102.63	111	lineage4	4307251	201	21429	222932	78	61337
SRR10808819	Peru	121.552	121	lineage4	4259210	926	4599	50805	78	10444
SRR10808820	Peru	107.003	107	lineage4	4273344	650	6574	62463	78	14960
SRR10808821	Peru	126.319	85	lineage4	4300402	724	5939	87414	78	13196
SRR10808828	Peru	109.233	91	lineage4	4258667	767	5552	58272	78	12499
SRR10808829	Peru	103.915	143	lineage4	4241744	973	4359	49543	78	9281
SRR10808833	Peru	126.084	118	lineage4	4296778	324	13261	111099	78	29500
SRR10808840	Peru	105.789	127	lineage4	4293901	301	14265	121543	78	34028
SRR10808846	Peru	120.415	84	lineage4	4245833	1053	4032	27176	78	8906
SRR10808847	Peru	110.518	99	lineage4	4278780	493	8679	72317	78	19841
SRR10808848	Peru	105.947	133	lineage4	4284877	593	7225	95329	78	16506
SRR10808850	Peru	105.612	118	lineage4	4292130	399	10757	104135	78	25051
SRR10808851	Peru	104.771	108	lineage4	4295487	225	19091	156985	78	51162
SRR10808863	Peru	119.718	98	lineage4	4231769	1090	3882	42581	78	8446
SRR10808865	Peru	121.328	133	lineage4	4293549	761	5641	62530	78	13248
SRR10808868	Peru	106.95	125	lineage4	4307474	347	12413	111188	78	30061
SRR10808870	Peru	109.279	85	lineage4	4142849	1852	2236	26722	78	4196
SRR10808873	Peru	109.833	112	lineage4	4301519	312	13786	143926	78	35013
SRR10808875	Peru	105.01	131	lineage4	4283657	650	6590	67794	78	15609
SRR10808876	Peru	108.994	122	lineage4	4303733	438	9825	82803	78	22743
SRR10808897	Peru	105.186	130	lineage4	4249842	1072	3964	42244	78	9216
SRR10808917	Peru	111.233	134	lineage4	4241765	937	4526	49542	78	9910
SRR10808920	Peru	104.765	113	lineage4	4281179	347	12337	151047	78	29515
SRR10808925	Peru	112.928	88	lineage4	4333754	184	23553	214588	78	82622
SRR10808926	Peru	126.03	140	lineage4	4344662	161	26985	221704	78	79544
SRR10808927	Peru	116.604	103	lineage4	4339962	161	26956	213589	78	82819
SRR10808928	Peru	125.521	119	lineage4	4311639	164	26290	222858	78	92061
SRR10808929	Peru	107.531	122	lineage4	4329923	197	21979	220048	78	73285
SRR10808932	Peru	116.668	120	lineage4	4349831	173	25143	228223	78	98790
SRR10808933	Peru	100.959	133	lineage4	4330306	190	22791	226348	78	74676
SRR10808936	Peru	109.564	104	lineage4	4333862	203	21349	222932	78	73083
SRR10808938	Peru	125.335	162	lineage4	4344731	174	24969	196200	78	77676
SRR10808939	Peru	112.991	107	lineage4	4343558	176	24679	247624	78	83002
SRR10808943	Peru	115.793	136	lineage4	4332769	183	23676	228154	78	68870
SRR10808944	Peru	122.111	118	lineage4	4326298	180	24034	261154	78	83285
SRR10808946	Peru	102.579	104	lineage4	4337338	209	20752	228154	78	69032
SRR10808949	Peru	107.154	82	lineage4	4331000	205	21126	213479	78	74896
SRR10808952	Peru	110.52	90	lineage4	4352062	198	21980	212912	78	83977
SRR10808953	Peru	103.934	126	lineage4	4360441	183	23827	221588	78	82515
SRR10808954	Peru	119.478	74	lineage4	4303443	157	27410	261181	78	92876
SRR10808955	Peru	99.5167	137	lineage4	4353039	191	22790	221646	78	76828
SRR10808957	Peru	110.714	110	lineage4	4342257	184	23599	222971	78	82747
SRR10808958	Peru	120.551	117	lineage4	4350044	186	23387	251292	78	82972
SRR10808961	Peru	121.255	166	lineage4	4349519	162	26848	221646	78	98790
SRR10808962	Peru	100.786	110	lineage4	4350222	178	24439	229979	78	97817
SRR15217977	Peru	121.059	207	lineage4	4390410	330	13304	253073	78	106371
SRR15217978	Peru	102.847	172	lineage4	4388060	276	15898	223592	78	115630
SRR15217979	Peru	106.946	176	lineage4	4383921	218	20109	229943	78	109941
SRR3732722	Peru	90.0258	120	lineage4	4322703	285	15167	173774	78	52972
SRR3732724	Peru	68.1147	108	lineage4	4336767	305	14218	142506	78	43600
SRR5535703	Peru	71.0511	106	lineage4	4358823	251	17365	202542	78	65713
SRR5535706	Peru	72.204	107	lineage4	4362432	256	17040	202642	78	64643
SRR5535707	Peru	93.9942	107	lineage4	4369999	231	18917	202542	78	71576
SRR5535717	Peru	79.539	126	lineage4	4353694	259	16809	202527	78	63968
SRR5535718	Peru	68.7667	218	lineage4	4338104	299	14508	223379	78	56017
SRR5535783	Peru	121.329	116	lineage4	4358350	250	17433	223072	78	66090
SRR7517767	Peru	109.229	129	lineage4	4363792	242	18032	221927	78	67093
SRR7517769	Peru	113.659	148	lineage4	4402064	225	19564	221646	78	78214
SRR7517770	Peru	117.248	112	lineage4	4353974	249	17485	222932	78	66136
SRR7517772	Peru	108.929	124	lineage4	4348091	251	17323	158807	78	78352
SRR7517787	Peru	163.457	162	lineage4	4372637	233	18766	228155	78	79136
SRR7517809	Peru	184.383	114	lineage4	4355060	260	16750	221662	78	65304
SRR7517810	Peru	115.117	129	lineage4	4337478	271	16005	157159	78	65570
SRR7517813	Peru	102.237	120	lineage4	4370365	280	15608	158120	78	65962
SRR7517828	Peru	122.668	137	lineage4	4353058	265	16426	221825	78	64205
SRR7517831	Peru	103.048	123	lineage4	4347823	243	17892	161482	78	66490
KDPD020	Colombia	335.749	71	lineage4	4351082	107	40664	301648	112	170458
KDPD030	Colombia	581.189	88	lineage4	4373752	106	41261	254574	112	151880
KDPD058	Colombia	517.517	65	lineage4	4370228	113	38674	296847	112	159076
KDPD059	Colombia	562.183	59	lineage4	4389088	111	39541	301975	112	130542
KDPD060	Colombia	520.923	72	lineage4	4389419	110	39903	301948	112	134819
KDPD061	Colombia	506.79	65	lineage4	4370532	107	40846	296847	112	163578
KDPD071	Colombia	661.314	66	lineage4	4370552	114	38338	296773	112	159070
KDPD084	Colombia	668.56	94	lineage4	4383485	110	39849	301847	112	136604
KDPD089	Colombia	589.375	64	lineage4	4376354	104	42080	302032	112	134517
KDPD090	Colombia	565.609	58	lineage4	4379120	112	39099	281030	112	156814
KDPD091	Colombia	587.984	60	lineage4	4371747	117	37365	296783	112	134869
KDPD092	Colombia	547.477	73	lineage4	4351725	123	35379	294320	112	162111
KDPD093	Colombia	527.694	59	lineage4	4377191	106	41294	276602	112	179370
KDPD094	Colombia	521.983	71	lineage4	4375333	121	36159	303132	112	152033
KDPD095	Colombia	572.26	69	lineage4	4383771	111	39493	301690	112	160082
KDPD097	Colombia	547.111	63	lineage4	4370708	108	40469	296847	112	159215
KDPD098	Colombia	570.903	36	lineage4	4387998	106	41396	301667	112	155659
KDPD099	Colombia	535.572	35	lineage4	4373528	105	41652	298428	112	161689
KDPD100	Colombia	621.777	57	lineage4	4371219	117	37360	296847	112	152114
KDPD103	Colombia	548.826	70	lineage4	4382053	106	41340	301742	112	136604
KDPD104	Colombia	642.004	81	lineage4	4389520	102	43034	301932	112	138716
KDPD105	Colombia	583.773	94	lineage4	4380751	101	43373	301826	112	160091
KDPD106	Colombia	542.807	60	lineage4	4385802	113	38812	240332	112	130792
KDPD107	Colombia	598.691	60	lineage4	4370809	113	38679	296772	112	159175
KDPD108	Colombia	577.083	67	lineage4	4388119	108	40630	302032	112	130542
KDPD109	Colombia	474.422	44	lineage4	4369380	109	40086	282901	112	141334
KDPD110	Colombia	500.722	52	lineage4	4370994	113	38681	281632	112	161693
KDPD111	Colombia	448.821	55	lineage4	4379368	110	39812	298248	112	154407
KDPD112	Colombia	431.812	80	lineage4	4376771	103	42492	302096	112	136290
KDPD113	Colombia	293.756	49	lineage4	4372219	121	36134	296847	112	159053
KDPD114	Colombia	504.945	93	lineage4	4371910	116	37688	296772	112	146945
KDPD116	Colombia	347.799	61	lineage4	4340669	111	39105	298665	112	144069
KDPD117	Colombia	514.387	53	lineage4	4384615	100	43846	369366	112	141587
KDPD118	Colombia	519.236	76	lineage4	4388301	107	41012	301948	112	136289
KDPD119	Colombia	526.846	85	lineage4	4387543	106	41391	302021	112	136290
KDPD120	Colombia	524.762	69	lineage4	4385936	105	41770	369486	112	141470
KDPD121	Colombia	454.114	52	lineage4	4367834	106	41205	296847	112	161695
KDPD122	Colombia	458.423	59	lineage4	4366014	99	44101	301975	112	143950
11008v1751	Ecuador	236.6625288	150	lineage4	4376018	85	0	283490	0	155335
11355v1746	Ecuador	235.4305189	169	lineage4	4370809	62	0	376285	0	183255
14124v2279	Ecuador	283.2412941	102	lineage4	4386184	87	0	430242	0	189930
1715263qui	Ecuador	232.035328	106	lineage4	4376983	102	0	364101	0	156688
23549726	Ecuador	220.9921461	111	lineage4	4355083	105	0	498786	0	145743
2715445mac	Ecuador	214.3202151	161	lineage4	4366540	102	0	359467	0	141033
